# Supplementary material for: The geographical distribution patterns of Chrysoteuchia Hübner in China and description of a new species (Lepidoptera, Crambidae)
Source: Zookeys. 2019 Jun 6;853:109–18. doi: 10.3897/zookeys.853.34149 (PMC6580841; doi:10.3897/zookeys.853.34149)
Supplement: XML Treatment for Chrysoteuchia landryi [file zookeys.853.34149-treatment1.xml]

<!DOCTYPE tp:taxon-treatment
  PUBLIC "-//TaxonX//DTD Taxonomic Treatment Publishing DTD v0 20100105//EN" "tax-treatment-NSO.dtd">
<tp:taxon-treatment xmlns:tp="http://www.plazi.org/taxpub"><tp:treatment-meta><kwd-group><label>Taxon classification</label><kwd><named-content xmlns:xlink="http://www.w3.org/1999/xlink" content-type="kingdom">Animalia</named-content></kwd><kwd><named-content xmlns:xlink="http://www.w3.org/1999/xlink" content-type="order">Lepidoptera</named-content></kwd><kwd><named-content xmlns:xlink="http://www.w3.org/1999/xlink" content-type="family">Crambidae</named-content></kwd></kwd-group><mixed-citation publication-type="journal"><person-group><name><surname>Jie</surname><given-names>Lu-Lan</given-names></name><name><surname>Yang</surname><given-names>Jing-Bo</given-names></name><name><surname>Li</surname><given-names>Wei-Chun</given-names></name></person-group><article-title>The geographical distribution patterns of <italic><tp:taxon-name><tp:taxon-name-part taxon-name-part-type="genus" reg="Chrysoteuchia">Chrysoteuchia</tp:taxon-name-part></tp:taxon-name></italic> Hübner in China and description of a new species (<tp:taxon-name><tp:taxon-name-part taxon-name-part-type="order">Lepidoptera</tp:taxon-name-part></tp:taxon-name>, <tp:taxon-name><tp:taxon-name-part taxon-name-part-type="family">Crambidae</tp:taxon-name-part></tp:taxon-name>)</article-title><source>Zookeys</source><day>06</day><month>6</month><year>2019</year><volume>853</volume><fpage>109</fpage><lpage>118</lpage><pub-id pub-id-type="doi">10.3897/zookeys.853.34149</pub-id></mixed-citation></tp:treatment-meta><tp:nomenclature><tp:taxon-name>
              <tp:taxon-name-part taxon-name-part-type="genus" reg="Chrysoteuchia">Chrysoteuchia</tp:taxon-name-part>
              <tp:taxon-name-part taxon-name-part-type="species" reg="landryi">landryi</tp:taxon-name-part>
              <object-id xmlns:xlink="http://www.w3.org/1999/xlink" content-type="zoobank" xlink:type="simple">http://zoobank.org/F7167000-855D-4BF2-8333-683B8123CC93</object-id>
            </tp:taxon-name><tp:taxon-status xmlns:xlink="http://www.w3.org/1999/xlink" xlink:type="simple">sp. nov.</tp:taxon-status><xref ref-type="fig" rid="F3">Figs 3–7</xref></tp:nomenclature><tp:treatment-sec sec-type="type material" id="SECID0EHGAE"><title>Type material.</title><p><bold><italic>Holotype</italic></bold> ♂: CHINA: the foot of Galongla Snow Mountain (<named-content xmlns:xlink="http://www.w3.org/1999/xlink" content-type="dwc:verbatimCoordinates" xlink:type="simple"><named-content content-type="geo-json" specific-use="{&#34;type&#34;:&#34;Point&#34;,&#34;coordinates&#34;:[95.676833,29.738167]}" id="NCID0EVGAE" xlink:type="simple">29°44.29'N, 95°40.61'E</named-content></named-content>), Mêdog, Tibet, 3415 m, 22.vii.2014, Wei-Chun Li leg., genital prep. no. LW15049 (JXAUM).</p><p><bold><italic>Paratypes</italic></bold>: 2 ♂♂, 2 ♀♀, same data as the holotype, genital prep. nos. LW15007, LW15059 (JXAUM).</p></tp:treatment-sec><tp:treatment-sec sec-type="Differential diagnosis" id="SECID0EBHAE"><title>Differential diagnosis.</title><p>This new species is similar to <italic><tp:taxon-name><tp:taxon-name-part taxon-name-part-type="genus" reg="Chrysoteuchia">Chrysoteuchia</tp:taxon-name-part><tp:taxon-name-part taxon-name-part-type="species" reg="picturatella">picturatella</tp:taxon-name-part></tp:taxon-name></italic> (South, 1901), <italic><tp:taxon-name><tp:taxon-name-part taxon-name-part-type="genus" reg="Chrysoteuchia">C.</tp:taxon-name-part><tp:taxon-name-part taxon-name-part-type="species" reg="gonoxes">gonoxes</tp:taxon-name-part></tp:taxon-name></italic> (Bleszynski, 1962), and <italic><tp:taxon-name><tp:taxon-name-part taxon-name-part-type="genus" reg="Chrysoteuchia">C.</tp:taxon-name-part><tp:taxon-name-part taxon-name-part-type="species" reg="dentatella">dentatella</tp:taxon-name-part></tp:taxon-name></italic> Song &amp; Chen, 2001 in having an apical prong on the sacculus and a well-developed apical spine on the phallus in the male genitalia. In female genitalia, it also resembles the above three species in having two lateral spines on the posterior margins of the lamella postvaginalis, and double signa on the corpus bursae. However, the new species can be easily distinguished by lacking fasciae on the forewing (Fig. <xref ref-type="fig" rid="F3">5</xref>), the presence of a crescent-shaped protuberance on the costa of the valva in male genitalia (Fig. <xref ref-type="fig" rid="F3">6</xref>), and the female antrum ending with two small triangular projections on the lateral margins (Fig. <xref ref-type="fig" rid="F3">7</xref>). In the latter three species, the forewing fasciae are well developed, the costa of the valva is armed with spine-like projections, and the antrum is without distal spines (<xref ref-type="bibr" rid="B1">Bleszynski 1965</xref>; Song and Chen 2001).</p><fig id="F3" position="float" orientation="portrait"><label>Figures 3–7.</label><caption><p><italic><tp:taxon-name><tp:taxon-name-part taxon-name-part-type="genus" reg="Chrysoteuchia">Chrysoteuchia</tp:taxon-name-part><tp:taxon-name-part taxon-name-part-type="species" reg="landryi">landryi</tp:taxon-name-part></tp:taxon-name></italic> sp. nov. <bold>3–6</bold> holotype, male <bold>7</bold> paratype, female <bold>3</bold> head in lateral view <bold>4</bold> head in dorsal view <bold>5</bold> adult <bold>6</bold> male genitalia <bold>7</bold> female genitalia.</p></caption><graphic xmlns:xlink="http://www.w3.org/1999/xlink" xlink:href="zookeys-853-109-g003.jpg" position="float" orientation="portrait" xlink:type="simple" id="oo_306854.jpg"/></fig></tp:treatment-sec><tp:treatment-sec sec-type="description" id="SECID0E5JAE"><title>Description.</title><p><bold><italic>Adult</italic></bold> (Figs <xref ref-type="fig" rid="F3">3–5</xref>): Forewing length 11.0–13.0 mm. Frons white mixed with pale brown. Vertex white. Labial palpus approximately twice as long as compound eye diameter, pale brown on outer side, white on dorsal and inner sides. Maxillary palpus white, basally pale brown. Antenna scapus white mixed with pale brown; flagellomere blackish brown. Patagium and tegula pale brown. Thorax blackish brown. Forewing densely covered with brown scales, apex suffused with black and white scales; termen of apex black, four terminal black dots running from middle of termen to tornus; cilia pale brown. Hindwing greyish white, suffused with pale brown scales around apex and along veins; cilia greyish white.</p><p><bold><italic>Male genitalia</italic></bold> (Fig. <xref ref-type="fig" rid="F3">6</xref>): Uncus thin and long, tapering to blunt apex, tip slightly curved downward on lateral view. Gnathos straight, a bit shorter than uncus, tapering to point tip. Tegumen approximately twice as long as gnathos, with broad dorsal bridge. Valva broad at basal half, distal half narrowing towards apex, apex rounded. Costa with crescent-shaped protuberance near base, basal half strongly sclerotised and gently convex, concave near middle. Sacculus basally narrow, broadened towards distal prong; distal prong nearly triangular, tip pointed and reaching costa. Juxta ovate. Saccus broad, concave at middle of distal margin. Phallus slightly shorter than valva, apical spine well-developed, ending with triangular prong; cornutus absent.</p><p><bold><italic>Female genitalia</italic></bold> (Fig. <xref ref-type="fig" rid="F3">7</xref>): Papillae anales broad, concave on posterior margin. Tergite VIII coalescing with antrum. Lamella postvaginalis developed, slightly broader than antrum, medially convex, posterolaterally with long spine. Antrum strongly sclerotised, approximately three times as thick as median part of ductus bursae, ending with two small triangular projections at lateral sides. Ductus bursae long and thin, membranous; ductus seminalis arising from posterior one fourth of ductus bursae. Corpus bursae ovate; signa double, oblong and lotus flower-shaped, consisted of tiny spines with various sizes.</p></tp:treatment-sec><tp:treatment-sec sec-type="distribution" id="SECID0EDLAE"><title>Distribution.</title><p>Currently only found at Galongla Snow Mountain, in Mêdog County, Tibet of China.</p><!--PageBreak --></tp:treatment-sec><tp:treatment-sec sec-type="natural history" id="SECID0EJLAE"><title>Natural history.</title><p>Unknown except that the moths are in flight in late July and come at light. The habitat of this species is identical to that of <italic><tp:taxon-name><tp:taxon-name-part taxon-name-part-type="genus" reg="Metaeuchromius">Metaeuchromius</tp:taxon-name-part><tp:taxon-name-part taxon-name-part-type="species" reg="glacialis">glacialis</tp:taxon-name-part></tp:taxon-name></italic> Li, 2015 and <italic><tp:taxon-name><tp:taxon-name-part taxon-name-part-type="genus" reg="Scoparia">Scoparia</tp:taxon-name-part></tp:taxon-name></italic> spp., collected at the foot of Galongla Snow Mountain. Most parts of the mountain are covered with snow; the vegetation at the bottom is a blend of alpine meadows, shrubs, and conifers on the south slope (<xref ref-type="bibr" rid="B11">Li and Liu 2015</xref>; <xref ref-type="bibr" rid="B12">Li et al. 2016</xref>).</p></tp:treatment-sec><tp:treatment-sec sec-type="etymology" id="SECID0EJMAE"><title>Etymology.</title><p>In honour of Dr Bernard Landry, who contributed profoundly to systematic research on the subfamily <tp:taxon-name><tp:taxon-name-part taxon-name-part-type="subfamily">Crambinae</tp:taxon-name-part></tp:taxon-name>, and who substantially contributes to the catalogue of the world <tp:taxon-name><tp:taxon-name-part taxon-name-part-type="subfamily">Crambinae</tp:taxon-name-part></tp:taxon-name> species in GlobIZ (<ext-link xmlns:xlink="http://www.w3.org/1999/xlink" xlink:type="simple" ext-link-type="uri" xlink:href="http://www.pyraloidea.org">www.pyraloidea.org</ext-link>).</p></tp:treatment-sec><ref-list><ref id="B1"><mixed-citation xmlns:xlink="http://www.w3.org/1999/xlink" xlink:type="simple"><person-group><name name-style="western"><surname>Bleszynski</surname><given-names>S</given-names></name></person-group> (<year>1965</year>) <article-title><tp:taxon-name><tp:taxon-name-part taxon-name-part-type="subfamily">Crambinae</tp:taxon-name-part></tp:taxon-name>.</article-title> In: <person-group><name name-style="western"><surname>Amsel</surname><given-names>HG</given-names></name><name name-style="western"><surname>Reisser</surname><given-names>H</given-names></name><name name-style="western"><surname>Gregor</surname><given-names>F</given-names></name></person-group> (<role>Eds</role>) <issue-title>Microlepidoptera Palaearctica 1(1–2).</issue-title><source>Verlag Georg Fromme and Co, Wien</source>, <fpage>1</fpage>–<lpage>553</lpage>.</mixed-citation></ref><ref id="B11"><mixed-citation xmlns:xlink="http://www.w3.org/1999/xlink" xlink:type="simple"><person-group><name name-style="western"><surname>Li</surname><given-names>WC</given-names></name><name name-style="western"><surname>Liu</surname><given-names>D</given-names></name></person-group> (<year>2015</year>) <article-title>A new species of <italic><tp:taxon-name><tp:taxon-name-part taxon-name-part-type="genus">Metaeuchromius</tp:taxon-name-part></tp:taxon-name></italic> (<tp:taxon-name><tp:taxon-name-part taxon-name-part-type="order">Lepidoptera</tp:taxon-name-part></tp:taxon-name>, <tp:taxon-name><tp:taxon-name-part taxon-name-part-type="family">Crambidae</tp:taxon-name-part></tp:taxon-name>) from the Tibetan glacier area of China.</article-title><source>ZooKeys</source><volume>475</volume>: <fpage>113</fpage>–<lpage>118</lpage>. <ext-link xlink:type="simple" ext-link-type="doi" xlink:href="10.3897/zookeys.475.8766">https://doi.org/10.3897/zookeys.475.8766</ext-link></mixed-citation></ref><ref id="B12"><mixed-citation xmlns:xlink="http://www.w3.org/1999/xlink" xlink:type="simple"><person-group><name name-style="western"><surname>Li</surname><given-names>WC</given-names></name><name name-style="western"><surname>Jie</surname><given-names>LL</given-names></name><name name-style="western"><surname>Liu</surname><given-names>D</given-names></name></person-group> (<year>2016</year>) <article-title>The genus <italic><tp:taxon-name><tp:taxon-name-part taxon-name-part-type="genus">Scoparia</tp:taxon-name-part></tp:taxon-name></italic> (<tp:taxon-name><tp:taxon-name-part taxon-name-part-type="order">Lepidoptera</tp:taxon-name-part></tp:taxon-name>, <tp:taxon-name><tp:taxon-name-part taxon-name-part-type="family">Crambidae</tp:taxon-name-part></tp:taxon-name>) from Galongla Snow Mountain of China, with DNA barcoding and descriptions of three new species.</article-title><source>Systematics and Biodiversity</source><volume>14</volume>(<issue>3</issue>): <fpage>303</fpage>–<lpage>313</lpage>. <ext-link xlink:type="simple" ext-link-type="doi" xlink:href="10.1080/14772000.2016.1140246">https://doi.org/10.1080/14772000.2016.1140246</ext-link></mixed-citation></ref></ref-list></tp:taxon-treatment>
