# Supplementary material for: The geographical distribution patterns of Chrysoteuchia Hübner in China and description of a new species (Lepidoptera, Crambidae)
Source: Zookeys. 2019 Jun 6;853:109–18. doi: 10.3897/zookeys.853.34149 (PMC6580841; doi:10.3897/zookeys.853.34149)
Supplement: XML Treatment for Chrysoteuchia curvicavus [file zookeys.853.34149-treatment2.xml]

<!DOCTYPE tp:taxon-treatment
  PUBLIC "-//TaxonX//DTD Taxonomic Treatment Publishing DTD v0 20100105//EN" "tax-treatment-NSO.dtd">
<tp:taxon-treatment xmlns:tp="http://www.plazi.org/taxpub"><tp:treatment-meta><kwd-group><label>Taxon classification</label><kwd><named-content xmlns:xlink="http://www.w3.org/1999/xlink" content-type="kingdom">Animalia</named-content></kwd><kwd><named-content xmlns:xlink="http://www.w3.org/1999/xlink" content-type="order">Lepidoptera</named-content></kwd><kwd><named-content xmlns:xlink="http://www.w3.org/1999/xlink" content-type="family">Crambidae</named-content></kwd></kwd-group><mixed-citation publication-type="journal"><person-group><name><surname>Jie</surname><given-names>Lu-Lan</given-names></name><name><surname>Yang</surname><given-names>Jing-Bo</given-names></name><name><surname>Li</surname><given-names>Wei-Chun</given-names></name></person-group><article-title>The geographical distribution patterns of <italic><tp:taxon-name><tp:taxon-name-part taxon-name-part-type="genus" reg="Chrysoteuchia">Chrysoteuchia</tp:taxon-name-part></tp:taxon-name></italic> Hübner in China and description of a new species (<tp:taxon-name><tp:taxon-name-part taxon-name-part-type="order">Lepidoptera</tp:taxon-name-part></tp:taxon-name>, <tp:taxon-name><tp:taxon-name-part taxon-name-part-type="family">Crambidae</tp:taxon-name-part></tp:taxon-name>)</article-title><source>Zookeys</source><day>06</day><month>6</month><year>2019</year><volume>853</volume><fpage>109</fpage><lpage>118</lpage><pub-id pub-id-type="doi">10.3897/zookeys.853.34149</pub-id></mixed-citation></tp:treatment-meta><tp:nomenclature><tp:taxon-name>
              <tp:taxon-name-part taxon-name-part-type="genus" reg="Chrysoteuchia">Chrysoteuchia</tp:taxon-name-part>
              <tp:taxon-name-part taxon-name-part-type="species" reg="curvicavus">curvicavus</tp:taxon-name-part>
            </tp:taxon-name><tp:taxon-authority>Song &amp; Chen, 2001</tp:taxon-authority><xref ref-type="fig" rid="F4">Figs 8–10</xref><!--PageBreak --><tp:nomenclature-citation-list><tp:nomenclature-citation><tp:taxon-name>
                  <tp:taxon-name-part taxon-name-part-type="genus" reg="Chrysoteuchia">Chrysoteuchia</tp:taxon-name-part>
                  <tp:taxon-name-part taxon-name-part-type="species" reg="curvicavus">curvicavus</tp:taxon-name-part>
                </tp:taxon-name><comment>Song &amp; Chen in <xref ref-type="bibr" rid="B2">Chen et al. 2001</xref>: 186, figs 5, 11. Type locality: Wuyishan, Fujian Province, China. Type depository: Institute of Zoology, Chinese Academy of Sciences, Beijing.</comment></tp:nomenclature-citation></tp:nomenclature-citation-list></tp:nomenclature><tp:treatment-sec sec-type="material" id="SECID0EZOAE"><title>Specimens examined.</title><p>14 ♂♂, 25 ♀♀: CHINA: Dafengding Nature Reserves, Mabian (<named-content xmlns:xlink="http://www.w3.org/1999/xlink" content-type="dwc:verbatimCoordinates" xlink:type="simple"><named-content content-type="geo-json" specific-use="{&#34;type&#34;:&#34;Point&#34;,&#34;coordinates&#34;:[103.516667,28.850000]}" id="NCID0ECPAE" xlink:type="simple">28°51'N, 103°31'E</named-content></named-content>), Sichuan Province, 1100 m, 9–10.viii.2014, Wei-Chun Li leg., genital prep. no. WD17022 (JXAUM).</p></tp:treatment-sec><tp:treatment-sec sec-type="description" id="SECID0EHPAE"><title>Description.</title><p><bold><italic>Male adult</italic></bold> (Figs <xref ref-type="fig" rid="F4">8</xref>, <xref ref-type="fig" rid="F4">9</xref>): Forewing length 9.5–11.0 mm. Frons and vertex white. Maxillary palpus pale brown, ending with white. Labial palpus pale brown. Antenna scapus white mixed with grey dorsally, pale brown ventrally; flagellomere pale brown and white alternately on dorsal surface, pale brown on ventral surface. Forewing ground colour white, costa densely covered with blackish brown scales between base and subterminal fasciae, the remaining suffused with sparse blackish brown scales along veins; median fascia blackish brown, angled outwards at anterior one fourth; two subterminal fasciae yellowish brown, out-curved at anterior one third; terminal area pale yellow; terminal fascia black, with three evenly spaced black spots; cilia shiny, pale brown, with greyish white basal line. Hindwing and cilia greyish white. Abdomen pale brown.</p><fig id="F4" position="float" orientation="portrait"><label>Figures 8–10.</label><caption><p><italic><tp:taxon-name><tp:taxon-name-part taxon-name-part-type="genus" reg="Chrysoteuchia">Chrysoteuchia</tp:taxon-name-part><tp:taxon-name-part taxon-name-part-type="species" reg="curvicavus">curvicavus</tp:taxon-name-part></tp:taxon-name></italic> Song &amp; Chen <bold>8</bold> head in lateral view, male <bold>9</bold> adult, male <bold>10</bold> male genitalia.</p></caption><graphic xmlns:xlink="http://www.w3.org/1999/xlink" xlink:href="zookeys-853-109-g004.jpg" position="float" orientation="portrait" xlink:type="simple" id="oo_306855.jpg"/></fig><p><bold><italic>Male genitalia</italic></bold> (Fig. <xref ref-type="fig" rid="F4">10</xref>): Uncus apically curved downwards in lateral view, tapering to blunt apex. Gnathos basally broad, tapering to point tip, a bit shorter than uncus. Tegumen nearly four times as long as gnathos, with narrow dorsal bridge. Valva with sclerotised basal line near middle, apical quarter nearly triangular. Costa concave at approximately basal three-fifths. Sacculus narrow and thin, distal prong well-developed and reaching beyond apex of valva. Juxta heart-shaped, basely narrow, broadened towards tip, distal margin slightly concave. Phallus approximately half as long as valva, basal half broad, distal half narrowing towards tip and armed with two sclerotised wrinkles, apex pointed; cornutus absent.</p></tp:treatment-sec><tp:treatment-sec sec-type="distribution" id="SECID0EDRAE"><title>Distribution.</title><p>China (Sichuan, Fujian).</p></tp:treatment-sec><tp:treatment-sec sec-type="remarks" id="SECID0EIRAE"><title>Remarks.</title><p>The male of <italic><tp:taxon-name><tp:taxon-name-part taxon-name-part-type="genus" reg="Chrysoteuchia">C.</tp:taxon-name-part><tp:taxon-name-part taxon-name-part-type="species" reg="curvicavus">curvicavus</tp:taxon-name-part></tp:taxon-name></italic> is described for the first time. This species is similar to <italic><tp:taxon-name><tp:taxon-name-part taxon-name-part-type="genus" reg="Chrysoteuchia">C.</tp:taxon-name-part><tp:taxon-name-part taxon-name-part-type="species" reg="atrosignata">atrosignata</tp:taxon-name-part></tp:taxon-name></italic> (Zeller, 1877) in having an apical prong on the sacculus and a pointed apex on the phallus in the male genitalia. However, it can be easily distinguished by the distal prong of the sacculus reaching beyond the apex of the valva, and <!--PageBreak -->the phallus approximately half as long as the valva and armed with two sclerotised wrinkles (Fig. <xref ref-type="fig" rid="F4">10</xref>). In the latter species, the distal prong of the sacculus reaches beyond the costa at the basal three-fifths of the valva and the phallus is nearly as long as the valva and without sclerotised wrinkles (<xref ref-type="bibr" rid="B1">Bleszynski 1965</xref>). The female of this species was described and figured adequately by <xref ref-type="bibr" rid="B2">Chen et al. (2001)</xref>.</p></tp:treatment-sec><ref-list><ref id="B2"><mixed-citation xmlns:xlink="http://www.w3.org/1999/xlink" xlink:type="simple"><person-group><name name-style="western"><surname>Chen</surname><given-names>TM</given-names></name><name name-style="western"><surname>Song</surname><given-names>SM</given-names></name><name name-style="western"><surname>Yuan</surname><given-names>DC</given-names></name></person-group> (<year>2001</year>) <article-title>The genus <italic><tp:taxon-name><tp:taxon-name-part taxon-name-part-type="genus">Chrysoteuchia</tp:taxon-name-part></tp:taxon-name></italic> Hübner (<tp:taxon-name><tp:taxon-name-part taxon-name-part-type="order">Lepidoptera</tp:taxon-name-part></tp:taxon-name>: <tp:taxon-name><tp:taxon-name-part taxon-name-part-type="family">Pyralidae</tp:taxon-name-part></tp:taxon-name>: <tp:taxon-name><tp:taxon-name-part taxon-name-part-type="subfamily">Crambinae</tp:taxon-name-part></tp:taxon-name>) from China with descriptions of five new species.</article-title><source>Oriental Insects</source><volume>35</volume>: <fpage>177</fpage>–<lpage>192</lpage>. <ext-link xlink:type="simple" ext-link-type="doi" xlink:href="10.1080/00305316.2001.10417298">https://doi.org/10.1080/00305316.2001.10417298</ext-link></mixed-citation></ref><ref id="B1"><mixed-citation xmlns:xlink="http://www.w3.org/1999/xlink" xlink:type="simple"><person-group><name name-style="western"><surname>Bleszynski</surname><given-names>S</given-names></name></person-group> (<year>1965</year>) <article-title><tp:taxon-name><tp:taxon-name-part taxon-name-part-type="subfamily">Crambinae</tp:taxon-name-part></tp:taxon-name>.</article-title> In: <person-group><name name-style="western"><surname>Amsel</surname><given-names>HG</given-names></name><name name-style="western"><surname>Reisser</surname><given-names>H</given-names></name><name name-style="western"><surname>Gregor</surname><given-names>F</given-names></name></person-group> (<role>Eds</role>) <issue-title>Microlepidoptera Palaearctica 1(1–2).</issue-title><source>Verlag Georg Fromme and Co, Wien</source>, <fpage>1</fpage>–<lpage>553</lpage>.</mixed-citation></ref></ref-list></tp:taxon-treatment>
